# Supplementary material for: Effects of Lysophosphatidylcholine on Intestinal Health of Turbot Fed High-Lipid Diets
Source: Nutrients. 2022 Oct 20;14(20):4398. doi: 10.3390/nu14204398 (PMC9611283; doi:10.3390/nu14204398)
Supplement: Supplementary file 1 [file nutrients-14-04398-s001.zip]

Archive with 1 entries (1 files):
- nutrients-1959335-supplementary.pdf
